# Supplementary material for: Translational Regulation by hnRNP H/F Is Essential for the Proliferation and Survival of Glioblastoma
Source: Cancers (Basel). 2022 Mar 2;14(5):1283. doi: 10.3390/cancers14051283 (PMC8909726; doi:10.3390/cancers14051283)
Supplement: Supplementary file 1 [file cancers-14-01283-s001.zip]

Archive with 1 entries (1 files):
- cancers-1607588-supplementary.pdf
